# Supplementary material for: Surveillance and Testing for Middle East Respiratory Syndrome Coronavirus, Saudi Arabia, March 2016–March 2019
Source: Emerg Infect Dis. 2020 Jul;26(7):1571–4. doi: 10.3201/eid2607.200437 (PMC7323557; doi:10.3201/eid2607.200437)
Supplement: Appendix — Additional information about surveillance and testing for Middle East respiratory syndrome coronavirus, Saudi Arabia, March 2016–March 2019. [file 20-0437-Techapp-s1.xlsx]

## Sheet: Appendix Table 1
	Article DOI: https://doi.org/10.3201/eid2607.200437
	Surveillance and Testing for Middle East Respiratory Syndrome Coronavirus, Saudi Arabia, March 2016–March 2019
	Appendix Table 1. MERS-CoV suspect-case patients and confirmed cases by local Health Affairs Directorate and among Hajj pilgrims, Saudi Arabia, March 1, 2016-March 20, 2019*
	Local Health Affairs Directorate (HAD)	Populationa	Confirmed cases/Suspected cases				% positive (confirmed)				Suspected cases/100,000 population				Confirmed cases/100,000 population
			2016–2017	2017–2018	2018–2019	Total	2016–2017	2017–2018	2018–2019	Total	2016–2017	2017–2018	2018–2019	Total	2016–2017	2017–2018	2018–2019	Total
	Riyadh	8216284	96/23525	123/32265	121/25062	340/80852	0.4	0.4	0.5	0.4	286.3	392.7	305	328	1.2	1.5	1.5	1.4
	Jeddah	4626109	17/7813	9/6496	11/4620	37/18929	0.2	0.1	0.2	0.2	168.9	140.4	99.9	136.4	0.4	0.2	0.2	0.3
	Eastern	3228261	7/5150	6/5934	3/4772	16/15856	0.1	0.1	0.1	0.1	159.5	183.8	147.8	163.7	0.2	0.2	0.1	0.2
	Makkah	2319426	6/3924	0/4812	2/5107	8/13843	0.2	0	0.04	0.06	169.2	207.5	220.2	198.9	0.3	0	0.1	0.1
	Medinah	2132679	12/3563	10/5358	3/4413	25/13334	0.3	0.2	0.1	0.2	167.1	251.2	206.9	208.4	0.6	0.5	0.1	0.4
	Aseer	1822189	11/2018	7/2296	6/1246	24/5560	0.5	0.3	0.5	0.4	110.7	126	68.4	101.7	0.6	0.4	0.3	0.4
	Jazan	1567547	0/510	0/326	0/246	0/1082	0	0	0	0	32.5	20.8	15.7	23	0	0	0	0
	Qaseem	1423935	46/3011	19/3498	20/3364	85/9873	1.5	0.5	0.6	0.9	211.5	245.7	236.2	231.1	3.2	1.3	1.4	2
	Taif	1301778	12/2660	9/2060	4/1622	25/6342	0.5	0.4	0.2	0.4	204.3	158.2	124.6	162.4	0.9	0.7	0.3	0.6
	Ahsa	1224600	17/4635	9/5168	6/3206	32/13009	0.4	0.2	0.2	0.2	378.5	422	261.8	354.1	1.4	0.7	0.5	0.9
	Tabouk	910030	2/636	4/1275	3/937	9/2848	0.3	0.3	0.3	0.3	69.9	140.1	103	104.3	0.2	0.4	0.3	0.3
	Hail	699774	6/1834	5/1922	0/1190	11/4946	0.3	0.3	0	0.2	262.1	274.7	170.1	235.6	0.9	0.7	0	0.5
	Najran	582243	12/706	6/1059	14/1186	32/2951	1.7	0.6	1.2	1.1	121.3	181.9	203.7	168.9	2.1	1	2.4	1.8
	Bahah	476172	2/514	1/1055	1/594	4/ 2,163	0.4	0.1	0.2	0.2	107.9	221.6	124.7	151.4	0.4	0.2	0.2	0.3
	Hafr Al-Baten	447464	1/200	6/318	1/163	8/681	0.5	1.9	0.6	1.2	44.7	71.1	36.4	50.7	0.2	1.3	0.2	0.6
	Bishah	389686	0/134	5/632	0/545	5/1131	0	0.8	0	0.4	34.4	162.2	139.9	112.1	0	1.3	0	0.4
	Nothern	365231	4/221	2/313	2/321	8/855	1.8	0.6	0.6	0.9	60.5	85.7	87.9	78	1.1	0.5	0.5	0.7
	Jouf	339198	2/422	22/1490	1/973	25/2885	0.5	1.5	0.1	0.9	124.4	439.3	286.9	283.5	0.6	6.5	0.3	2.5
	Qunfudah	310453	0/125	1/137	0/150	1/412	0	0.7	0	0.2	40.3	44.1	48.3	44.2	0	0.3	0	0.1
	Quarayyat	169277	0/86	2/193	1/187	3/466	0	1	0.5	0.6	50.8	114	110.5	91.8	0	1.2	0.6	0.6
	Total	32552336	253/61687	246/76607	199/59904	698/198198	0.4	0.3	0.3	0.4	189.5	235.3	184	203	0.8	0.8	0.6	0.7
	Hajj Pilgrims	2352122	0/704	0/1279	0/755	0/2738	0	0	0	0	29.9	54.4	32.1	38.8	0	0	0	0
	*HAD and Hajj pilgrim population estimates from 2017 Saudi Arabia Ministry of Health Annual Statistics Book (https://www.moh.gov.sa/en/ministry/statistics/book/documents/annual-statistical-book-1438h.pdf).

## Sheet: Appendix Table 2
	Article DOI: https://doi.org/10.3201/eid2607.200437
	Surveillance and Testing for Middle East Respiratory Syndrome Coronavirus, Saudi Arabia, March 2016–March 2019
	Appendix Table 2. Reasons for testing MERS-CoV suspected case-patients, Saudi Arabia, March 1, 2016-March 20, 2019
	Categories	Total study period: March 1, 2016-March 20, 2019							2015 case definition: March 1, 2016-July 17, 2018 (n = 159,907)							2018 case definition: July 18, 2018 - March 20, 2019 (n = 41029)
		Total		Confirmed		Not confirmed		% positive	Total		Confirmed		Not confirmed		% positive	Total		Confirmed		Not confirmed		% positive
		(n = 200936)		(n = 698)		(n = 200238)			(n = 159907)		(n = 552)		(n = 159355)			(n = 41029)		(n = 146)		(n = 40883)
		N	%	N	%	N	%		N	%	N	%	N	%		N	%	N	%	N	%
	Pneumonia or acute respiratory distress syndrome	115446	69.9	372	62.2	115074	70	0.3	96277	69.1	314	61.6	95963	69.1	0.3	19169	74.6	58	65.9	19111	74.6	0.3
	Categories requiring an epidemiologic link	15409	9.3	128	21.4	15281	9.3	0.8	10404	7.5	104	20.4	10300	7.4	1	5005	19.5	24	27.3	4981	19.4	0.5
	Acute respiratory illness*	5821	4.2	87	17.1	5734	4.1	1.5	5821	4.2	87	17.1	5734	4.1	1.5	–	–	–	–	–	–	–
	Acute febrile illness†	3832	14.9	15	17.1	3817	17.9	0.4	–	–	–	–	–	–	–	3832	14.9	15	17.1	3817	17.9	0.4
	Gastrointestinal symptoms and leucopenia or thrombocytopenia†	498	1.9	8	9.1	490	1.9	1.6	–	–	–	–	–	–	–	498	1.9	8	9.1	490	1.9	1.6
	Asymptomatic contact of MERS-CoV case-patient	5258	3.2	18	3	5240	3.2	0.3	4583	3.3	17	3.3	4566	3.3	0.4	675	2.6	1	1.1	674	2.6	0.1
	Other	25736	15.6	79	13.2	25657	15.6	0.3	24699	17.7	75	14.7	24624	17.7	0.3	1037	4	4	4.6	1033	4	0.4
	Healthcare-associated pneumonia	6641	4.8	23	4.5	6618	4.8	0.3	6641	4.8	23	4.5	6618	4.8	0.3	–	–	–	–	–	–	–
	Unexplained febrile illness and leucopenia and thrombocytopenia	18058	13	52	10.2	18006	13	0.3	18058	13	52	10.2	18006	13	0.3	–	–	–	–	–	–	–
	Unexplained deterioration of patients with chronic conditions	1037	4	4	4.6	1033	4	0.4	–	–	–	–	–	–	–	1037	4	4	4.6	1033	4	0.4
	Recommended by infectious disease consultant	8523	5.2	19	3.2	8504	5.2	0.2	8023	5.8	17	3.3	8006	5.8	0.2	500	1.9	2	2.3	498	1.9	0.4
	Missing	35822	17.8	100	14.3	35722	17.8		20504	12.8	20462	12.8	42	7.6		15318	37.3	58	39.7	15260	37.3
	*Epidemiologic link: within 2 weeks after exposure to a confirmed or probable MERS-CoV case-patient. †Epidemiologic link: within 14 days before illness onset, exposure to a confirmed case of MERS-CoV infection, visit to a healthcare facility where MERS-CoV patient(s) has recently (within 2 weeks) been identified/treated, or contact with dromedary camels or consumption of camel products.
